# Supplementary material for: (2S,3R)-2-[(4-Ethyl-2,3-dioxopiperazin-1-yl)carbonyl­amino]-3-hydroxy­butyric acid monohydrate
Source: Acta Crystallogr Sect E Struct Rep Online. 2008 Jun 19;64(Pt 7):o1292. doi: 10.1107/S1600536808017832 (PMC2961655; doi:10.1107/S1600536808017832)
Supplement: Supplementary file 2 [file e-64-o1292-Isup2.hkl]

# 
# h,k,l, Fc-squared, Fo-squared, sigma(Fo-squared) and status flag 
# 
data_I
_shelx_title ' J in P2(1)2(1)2(1)' 
_shelx_refln_list_code          4 
_shelx_F_calc_maximum      148.70 
_exptl_crystal_F_000       648.00 
_reflns_d_resolution_high  0.8364 
 
loop_ 
 _symmetry_equiv_pos_as_xyz 
 'x, y, z' 
 '-x+1/2, -y, z+1/2' 
 '-x, y+1/2, -z+1/2' 
 'x+1/2, -y+1/2, -z' 
 
_cell_length_a     9.4640 
_cell_length_b    11.3890 
_cell_length_c    13.6110 
_cell_angle_alpha  90.000 
_cell_angle_beta   90.000 
_cell_angle_gamma  90.000 
 
_shelx_F_squared_multiplier     1.000 
 
loop_ 
 _refln_index_h 
 _refln_index_k 
 _refln_index_l 
 _refln_F_squared_calc 
 _refln_F_squared_meas 
 _refln_F_squared_sigma 
 _refln_observed_status 
   2   0   0       96.70       97.43      1.97 o 
   4   0   0     1560.09     1469.37     10.99 o 
   6   0   0       54.07       58.25      3.05 o 
   8   0   0       16.97       17.54      2.97 o 
  10   0   0      131.80      118.99      6.56 o 
   1   1   0      176.58      172.63      2.09 o 
   2   1   0     1778.89     1654.35      8.60 o 
   3   1   0     5057.19     4686.36     75.46 o 
   4   1   0      370.83      375.17      5.76 o 
   5   1   0      127.03      117.44      3.79 o 
   6   1   0     1031.20      940.39     11.20 o 
   7   1   0       72.88       69.45      3.81 o 
   8   1   0       81.67       69.47      4.59 o 
   9   1   0        0.90       -1.21      2.87 o 
  10   1   0      263.10      237.21      8.69 o 
  11   1   0        1.77        1.86      3.83 o 
   0   2   0      919.71      776.54      5.12 o 
   1   2   0     6580.22     6068.55     70.73 o 
   2   2   0      804.69      723.74      6.21 o 
   3   2   0      956.42      990.78      8.31 o 
   4   2   0      623.92      600.29      7.48 o 
   5   2   0        1.91        8.39      1.74 o 
   6   2   0       28.61       24.52      2.52 o 
   7   2   0      155.01      151.46      5.58 o 
   8   2   0       93.70       87.01      5.30 o 
   9   2   0      108.01       97.76      5.78 o 
  10   2   0      148.32      126.88      7.04 o 
  11   2   0       58.13       55.91      5.44 o 
   1   3   0       69.55       65.35      1.99 o 
   2   3   0     1931.47     2018.07     11.50 o 
   3   3   0     3900.80     3532.98     73.03 o 
   4   3   0       99.40      103.99      3.41 o 
   5   3   0      450.12      485.27      7.92 o 
   6   3   0       95.72       84.74      4.04 o 
   7   3   0      127.18      136.13      5.55 o 
   8   3   0      385.74      402.31      9.46 o 
   9   3   0      100.84       87.91      5.70 o 
  10   3   0        0.09        1.46      3.15 o 
  11   3   0       37.06       46.52      5.07 o 
   0   4   0      154.54      127.88      3.09 o 
   1   4   0      378.81      421.16      5.54 o 
   2   4   0     1158.76     1153.10      9.56 o 
   3   4   0     1404.07     1438.07     11.57 o 
   4   4   0       25.08       25.13      2.32 o 
   5   4   0      759.99      791.47     10.17 o 
   6   4   0        8.26        6.63      2.19 o 
   7   4   0      659.56      661.67     11.53 o 
   8   4   0      341.73      347.07      9.23 o 
   9   4   0       26.81       21.42      3.91 o 
  10   4   0        0.09        2.27      3.55 o 
   1   5   0      312.95      302.91      5.35 o 
   2   5   0      309.56      295.08      5.58 o 
   3   5   0      909.71      897.22      9.83 o 
   4   5   0      306.92      308.30      6.53 o 
   5   5   0      139.49      131.19      4.80 o 
   6   5   0        1.51        5.11      2.32 o 
   7   5   0       83.16       89.57      4.87 o 
   8   5   0       40.89       41.03      4.39 o 
   9   5   0        6.25       11.54      3.45 o 
  10   5   0       10.25        2.62      3.93 o 
   0   6   0       41.71       40.84      2.40 o 
   1   6   0      500.36      547.37      7.68 o 
   2   6   0        4.90        4.89      1.74 o 
   3   6   0       84.70       86.58      3.68 o 
   4   6   0       39.90       44.92      3.05 o 
   5   6   0      380.06      363.27      8.10 o 
   6   6   0      439.09      421.10      9.32 o 
   7   6   0        1.14        0.58      2.87 o 
   8   6   0       14.31       14.24      3.12 o 
   9   6   0       53.29       46.23      5.52 o 
  10   6   0        6.26        5.47      3.10 o 
   1   7   0        3.13        5.32      1.71 o 
   2   7   0       14.72       10.26      2.12 o 
   3   7   0      109.85      117.23      4.49 o 
   4   7   0      199.39      200.53      6.24 o 
   5   7   0      109.67      100.15      5.02 o 
   6   7   0        2.37        5.69      2.29 o 
   7   7   0        0.69       -3.25      3.25 o 
   8   7   0        7.04       11.06      3.43 o 
   9   7   0       21.90       18.55      4.08 o 
   0   8   0      123.76      130.80      4.82 o 
   1   8   0        0.49        1.11      2.12 o 
   2   8   0       37.53       38.24      3.43 o 
   3   8   0       45.38       52.11      3.58 o 
   4   8   0       89.16       90.79      4.82 o 
   5   8   0      281.48      276.93      8.09 o 
   6   8   0      184.80      175.26      6.94 o 
   7   8   0       50.11       51.27      4.61 o 
   8   8   0       71.54       77.88      5.77 o 
   9   8   0       18.02       12.88      4.94 o 
   1   9   0        8.87        6.30      2.44 o 
   2   9   0      185.69      181.77      6.31 o 
   3   9   0        1.60        1.23      2.75 o 
   4   9   0        0.62        0.55      2.54 o 
   5   9   0      289.12      295.24      8.69 o 
   6   9   0       15.80       15.22      4.11 o 
   7   9   0       54.83       48.62      5.37 o 
   8   9   0       11.84       13.83      4.06 o 
   0  10   0        0.80        2.54      2.47 o 
   1  10   0       92.69       82.44      4.92 o 
   2  10   0        5.51        0.93      3.12 o 
   3  10   0       29.08       30.02      4.01 o 
   4  10   0       34.14       31.81      4.26 o 
   5  10   0      140.92      147.11      7.19 o 
   6  10   0       75.55       73.06      5.45 o 
   7  10   0       28.52       30.24      4.23 o 
   1  11   0       43.08       46.60      4.08 o 
   2  11   0       19.56       14.06      4.13 o 
   3  11   0        0.06       -1.99      3.22 o 
   4  11   0       94.86      105.53      6.58 o 
   5  11   0        0.19        1.49      3.38 o 
   6  11   0       60.22       72.90      6.15 o 
   0  12   0        4.73        7.66      3.25 o 
   1  12   0       62.82       65.01      5.32 o 
   2  12   0        2.42       -0.96      3.33 o 
   3  12   0       14.10       14.31      4.03 o 
   4  12   0        0.97        6.20      3.15 o 
   5  12   0        0.01       -3.80      3.80 o 
   1  13   0       35.77       37.90      4.64 o 
   2  13   0       51.28       62.06      5.90 o 
   3  13   0        2.86       13.71      3.33 o 
   1   0   1     2904.94     3137.94     38.85 o 
   2   0   1     1713.09     1930.62      9.18 o 
   3   0   1      713.28      695.34      6.58 o 
   4   0   1     3394.99     3379.96     17.06 o 
   5   0   1      114.91      107.92      3.56 o 
   6   0   1        0.11       -0.63      1.51 o 
   7   0   1        4.31        5.34      1.81 o 
   8   0   1        0.24        0.71      2.12 o 
   9   0   1       22.70       22.13      3.43 o 
  10   0   1       26.41       29.71      4.01 o 
  11   0   1       24.54       30.21      4.38 o 
   0   1   1      112.40      113.53      1.58 o 
   1   1   1     3008.32     2921.98     40.95 o 
   2   1   1      439.01      391.69      4.23 o 
   3   1   1     1592.39     1619.64     10.25 o 
   4   1   1      667.34      719.92      7.97 o 
   5   1   1     1278.27     1452.09     12.49 o 
   6   1   1        7.87        7.51      1.84 o 
   7   1   1      218.76      192.31      5.96 o 
   8   1   1       25.13       24.77      3.12 o 
   9   1   1      175.12      136.44      6.21 o 
  10   1   1       10.37        9.65      3.15 o 
  11   1   1        9.16        4.56      3.60 o 
   0   2   1        3.98        2.65      0.55 o 
   1   2   1     1246.07     1177.69      7.05 o 
   2   2   1     1086.44     1035.30      7.48 o 
   3   2   1      816.92      738.22      7.22 o 
   4   2   1     1118.40     1023.00      9.61 o 
   5   2   1     1573.41     1479.11     12.87 o 
   6   2   1      230.81      217.26      5.84 o 
   7   2   1      461.32      446.18      8.84 o 
   8   2   1      426.57      447.07      9.75 o 
   9   2   1       20.53       23.89      3.70 o 
  10   2   1       11.64        9.55      3.86 o 
  11   2   1       39.22       35.38      4.91 o 
   0   3   1      163.20      159.14      2.89 o 
   1   3   1      339.57      288.84      4.07 o 
   2   3   1     1353.43     1298.02      9.29 o 
   3   3   1      282.91      258.12      4.79 o 
   4   3   1     1420.49     1381.78     11.71 o 
   5   3   1       33.07       34.11      2.50 o 
   6   3   1       39.21       32.22      3.05 o 
   7   3   1      525.80      454.92      9.41 o 
   8   3   1      399.69      333.48      9.01 o 
   9   3   1      151.45      115.66      6.41 o 
  10   3   1        3.51        7.33      2.92 o 
  11   3   1       14.63       16.10      4.33 o 
   0   4   1     1545.75     1478.38     10.13 o 
   1   4   1      927.33      883.16      7.94 o 
   2   4   1     1219.91     1225.89      9.91 o 
   3   4   1      509.59      468.61      6.90 o 
   4   4   1       89.35       78.98      3.36 o 
   5   4   1      135.70      122.89      4.52 o 
   6   4   1       63.09       62.94      3.71 o 
   7   4   1      398.31      371.55      9.01 o 
   8   4   1      119.46      107.92      5.70 o 
   9   4   1       45.92       42.32      4.61 o 
  10   4   1       30.48       18.93      4.26 o 
   0   5   1     1138.97     1143.88      9.93 o 
   1   5   1       43.75       39.34      2.09 o 
   2   5   1     1789.01     1852.25     13.44 o 
   3   5   1     1047.91     1058.30     10.69 o 
   4   5   1      433.28      416.06      7.56 o 
   5   5   1       14.46       12.80      2.55 o 
   6   5   1       38.18       40.76      3.53 o 
   7   5   1      420.96      397.87      9.39 o 
   8   5   1       68.49       66.11      4.71 o 
   9   5   1       25.99       21.32      3.96 o 
  10   5   1        9.71        6.80      3.60 o 
   0   6   1     1077.20     1030.43     10.40 o 
   1   6   1      452.96      439.88      7.21 o 
   2   6   1      100.46       86.38      3.58 o 
   3   6   1      432.36      418.95      7.61 o 
   4   6   1      468.55      470.31      8.60 o 
   5   6   1       67.92       62.16      3.93 o 
   6   6   1       54.89       58.49      4.36 o 
   7   6   1       88.62       86.70      5.07 o 
   8   6   1       63.71       67.79      5.14 o 
   9   6   1       25.57       20.26      4.38 o 
  10   6   1        5.90       13.43      3.80 o 
   0   7   1      210.50      190.07      5.38 o 
   1   7   1      244.37      251.43      6.09 o 
   2   7   1      133.17      137.40      4.62 o 
   3   7   1      445.92      453.44      8.52 o 
   4   7   1       71.30       71.89      3.98 o 
   5   7   1      317.57      321.42      8.17 o 
   6   7   1      234.63      241.78      7.75 o 
   7   7   1      101.84       99.90      5.42 o 
   8   7   1        8.90       10.86      3.20 o 
   9   7   1       12.81       11.64      3.78 o 
   0   8   1      364.41      392.45      8.18 o 
   1   8   1      125.86      129.54      4.97 o 
   2   8   1       58.90       58.90      3.78 o 
   3   8   1      226.30      233.98      6.70 o 
   4   8   1       23.30       20.19      3.58 o 
   5   8   1       86.52       87.33      5.04 o 
   6   8   1      176.82      159.54      7.02 o 
   7   8   1       35.11       30.65      4.28 o 
   8   8   1        1.94        8.92      2.97 o 
   9   8   1       18.99       25.30      3.96 o 
   0   9   1       37.33       32.89      3.15 o 
   1   9   1      161.84      159.59      5.91 o 
   2   9   1        4.18        4.86      2.62 o 
   3   9   1      139.76      159.76      6.23 o 
   4   9   1       37.80       40.86      3.76 o 
   5   9   1       62.85       72.00      5.14 o 
   6   9   1        1.55        1.99      3.17 o 
   7   9   1       17.26       16.25      4.26 o 
   8   9   1       17.52       20.01      4.11 o 
   0  10   1       18.14       23.23      2.95 o 
   1  10   1       65.54       60.99      4.16 o 
   2  10   1       81.52       88.91      4.99 o 
   3  10   1      225.88      251.25      7.93 o 
   4  10   1        6.51       11.77      3.28 o 
   5  10   1       46.74       50.81      4.69 o 
   6  10   1       59.18       65.79      5.17 o 
   7  10   1       12.40        7.38      4.79 o 
   0  11   1       49.49       49.48      4.56 o 
   1  11   1       16.47       15.65      3.60 o 
   2  11   1      312.26      322.09      9.45 o 
   3  11   1       15.56       15.09      3.78 o 
   4  11   1       26.29       23.59      4.23 o 
   5  11   1       17.86       26.81      3.88 o 
   6  11   1        7.90       14.61      4.08 o 
   0  12   1        2.68        0.23      3.48 o 
   1  12   1      152.92      164.40      7.29 o 
   2  12   1       45.36       46.25      5.17 o 
   3  12   1        9.20        7.43      4.16 o 
   4  12   1        0.84        2.07      3.43 o 
   5  12   1        6.57        4.91      3.68 o 
   0  13   1       49.13       47.91      5.32 o 
   1  13   1        6.85       10.76      4.01 o 
   2  13   1       61.99       72.40      6.08 o 
   3  13   1       56.37       63.02      6.10 o 
   0   0   2     2505.39     2336.75     35.23 o 
   1   0   2     4342.55     4313.30     54.41 o 
   2   0   2      380.78      361.33      4.19 o 
   3   0   2        0.54        2.04      0.83 o 
   4   0   2     1118.30     1209.03     10.36 o 
   5   0   2       58.68       68.65      3.18 o 
   6   0   2      146.01      142.37      4.72 o 
   7   0   2        2.53        5.27      1.84 o 
   8   0   2      194.99      186.87      6.19 o 
   9   0   2       11.26       12.32      3.25 o 
  10   0   2       94.55       87.00      5.85 o 
  11   0   2       76.12       71.52      6.03 o 
   0   1   2     3367.70     3093.89     44.17 o 
   1   1   2     4625.53     4432.10     58.16 o 
   2   1   2      281.08      278.56      3.82 o 
   3   1   2      404.23      434.15      5.52 o 
   4   1   2      136.09      149.39      3.84 o 
   5   1   2      548.02      573.72      8.21 o 
   6   1   2      289.67      296.61      6.68 o 
   7   1   2      107.45       99.15      4.54 o 
   8   1   2      374.41      365.43      9.01 o 
   9   1   2        6.17        6.60      3.17 o 
  10   1   2       23.42       25.65      3.78 o 
  11   1   2        1.74       -1.89      3.38 o 
   0   2   2    22112.24    24252.06    171.52 o 
   1   2   2     2595.58     2372.60     45.81 o 
   2   2   2      468.54      463.90      5.31 o 
   3   2   2      497.14      520.91      6.37 o 
   4   2   2      350.82      368.29      6.11 o 
   5   2   2      416.94      408.56      7.31 o 
   6   2   2      107.57      106.48      4.29 o 
   7   2   2      151.28      174.62      5.68 o 
   8   2   2      236.55      236.81      7.58 o 
   9   2   2       91.73       93.38      5.40 o 
  10   2   2       61.83       79.56      5.32 o 
  11   2   2       43.71       41.18      5.04 o 
   0   3   2     3080.60     2710.62     53.76 o 
   1   3   2     2387.64     2192.18     49.58 o 
   2   3   2     1178.66     1092.89      8.79 o 
   3   3   2     3039.72     3221.48     16.77 o 
   4   3   2      503.11      497.21      7.50 o 
   5   3   2       59.96       53.91      3.15 o 
   6   3   2      862.65      801.33     10.81 o 
   7   3   2      170.66      154.30      5.73 o 
   8   3   2      299.97      268.81      8.16 o 
   9   3   2       91.70       86.44      5.57 o 
  10   3   2        3.62        5.42      3.50 o 
   0   4   2      254.86      266.67      4.59 o 
   1   4   2     1538.44     1469.62     10.62 o 
   2   4   2     1015.32     1031.93      9.34 o 
   3   4   2     1182.95     1296.54     11.23 o 
   4   4   2      551.24      526.95      8.11 o 
   5   4   2      386.08      360.70      7.20 o 
   6   4   2      194.70      188.32      5.83 o 
   7   4   2       38.13       40.45      3.60 o 
   8   4   2       56.49       49.01      4.26 o 
   9   4   2        4.95        0.23      3.30 o 
  10   4   2       67.26       63.65      5.14 o 
   0   5   2     1251.32     1192.59     10.38 o 
   1   5   2       79.38       68.61      2.88 o 
   2   5   2      525.53      503.46      7.38 o 
   3   5   2      185.83      161.80      4.57 o 
   4   5   2       44.57       37.69      2.75 o 
   5   5   2      114.99      103.28      4.59 o 
   6   5   2      144.54      133.39      5.38 o 
   7   5   2      429.07      418.72      9.70 o 
   8   5   2       13.33       14.03      3.30 o 
   9   5   2      112.61      101.46      6.48 o 
  10   5   2       25.44       25.65      4.16 o 
   0   6   2      311.80      286.57      5.85 o 
   1   6   2      518.88      536.22      8.06 o 
   2   6   2      521.88      548.98      8.38 o 
   3   6   2      400.58      380.91      7.40 o 
   4   6   2      701.61      707.70     10.12 o 
   5   6   2      437.46      442.84      8.94 o 
   6   6   2      320.55      309.67      8.12 o 
   7   6   2      160.81      158.29      6.44 o 
   8   6   2       24.12       19.71      3.93 o 
   9   6   2       42.47       40.17      4.54 o 
  10   6   2        8.81        3.05      3.63 o 
   0   7   2        0.26        0.48      1.56 o 
   1   7   2      237.03      231.94      5.89 o 
   2   7   2       21.38       22.28      2.49 o 
   3   7   2      393.97      384.07      8.13 o 
   4   7   2       74.91       63.07      4.36 o 
   5   7   2      117.89      129.88      5.37 o 
   6   7   2      269.62      256.72      8.16 o 
   7   7   2       20.37       21.55      3.60 o 
   8   7   2        3.42        6.30      3.25 o 
   9   7   2       27.83       25.30      4.49 o 
   0   8   2      274.75      273.72      6.78 o 
   1   8   2      192.29      194.96      5.94 o 
   2   8   2       11.86       11.67      2.54 o 
   3   8   2       18.76       14.74      2.92 o 
   4   8   2      434.02      437.21      9.75 o 
   5   8   2      192.79      190.82      7.07 o 
   6   8   2      369.23      396.64     10.07 o 
   7   8   2      188.39      183.85      7.55 o 
   8   8   2       20.26       20.51      3.96 o 
   9   8   2       30.94       30.80      5.44 o 
   0   9   2        0.44       -0.98      2.42 o 
   1   9   2      131.89      134.29      5.58 o 
   2   9   2       21.33       20.92      3.05 o 
   3   9   2       34.82       29.51      3.45 o 
   4   9   2       49.75       46.36      4.21 o 
   5   9   2       64.47       55.77      4.54 o 
   6   9   2       27.96       24.85      4.13 o 
   7   9   2        4.81       -0.73      3.68 o 
   8   9   2       20.34       14.79      4.76 o 
   0  10   2        0.01       -1.31      2.44 o 
   1  10   2       53.46       50.37      4.21 o 
   2  10   2      212.56      213.12      7.37 o 
   3  10   2       46.61       53.61      4.51 o 
   4  10   2       25.19       25.70      3.91 o 
   5  10   2       43.31       50.43      5.04 o 
   6  10   2       47.97       57.82      5.07 o 
   7  10   2      125.39      134.63      7.09 o 
   0  11   2        5.14        7.96      2.82 o 
   1  11   2       99.53      108.42      5.83 o 
   2  11   2       36.65       29.64      4.56 o 
   3  11   2       18.15       21.54      3.73 o 
   4  11   2       13.71       14.16      3.33 o 
   5  11   2       50.46       52.63      5.52 o 
   6  11   2        6.02        7.23      3.85 o 
   0  12   2        5.57        6.83      3.25 o 
   1  12   2       63.54       78.45      5.45 o 
   2  12   2       67.47       71.62      5.45 o 
   3  12   2        4.68        4.99      3.70 o 
   4  12   2       43.89       48.37      5.24 o 
   5  12   2       11.37       12.40      4.36 o 
   0  13   2       18.62       17.34      4.08 o 
   1  13   2       10.34       13.76      3.88 o 
   2  13   2        8.05       13.48      3.80 o 
   3  13   2       18.71       32.46      4.74 o 
   1   0   3      419.10      469.68      4.66 o 
   2   0   3     5435.69     5862.76     81.88 o 
   3   0   3       26.13       29.97      1.79 o 
   4   0   3      342.16      385.11      6.11 o 
   5   0   3      343.21      420.02      7.25 o 
   6   0   3        1.68       -1.44      1.81 o 
   7   0   3        0.02        1.23      2.29 o 
   8   0   3        9.46        8.34      3.35 o 
   9   0   3        6.30        5.64      2.82 o 
  10   0   3       18.94        9.85      3.93 o 
  11   0   3        5.61        5.74      3.45 o 
   0   1   3     6445.19     6163.09     75.45 o 
   1   1   3     4088.73     4248.94     63.58 o 
   2   1   3     1191.41     1246.41      8.81 o 
   3   1   3     1206.51     1411.75     10.33 o 
   4   1   3      749.24      869.37      9.28 o 
   5   1   3     1597.65     1724.11     14.16 o 
   6   1   3       62.96       83.52      3.83 o 
   7   1   3      145.31      144.02      5.50 o 
   8   1   3      923.38      958.39     13.97 o 
   9   1   3      151.32      140.90      6.56 o 
  10   1   3       27.86       26.81      4.33 o 
  11   1   3       23.52       19.50      4.36 o 
   0   2   3      259.54      227.43      3.56 o 
   1   2   3    14101.53    14879.70    140.88 o 
   2   2   3      856.81      900.80      7.80 o 
   3   2   3     2316.28     2511.82     14.47 o 
   4   2   3      312.91      332.73      6.01 o 
   5   2   3      910.47     1096.79     11.50 o 
   6   2   3       42.93       43.08      3.30 o 
   7   2   3      226.71      256.22      7.15 o 
   8   2   3      169.80      190.21      6.92 o 
   9   2   3        8.57        4.71      3.65 o 
  10   2   3        3.87       -2.70      3.75 o 
   0   3   3     1202.12     1192.95      8.84 o 
   1   3   3      695.35      711.96      7.00 o 
   2   3   3      474.51      462.40      6.16 o 
   3   3   3      895.75      941.60      9.31 o 
   4   3   3      528.44      568.95      7.88 o 
   5   3   3      286.85      262.92      6.20 o 
   6   3   3       64.41       60.59      3.78 o 
   7   3   3       48.50       45.93      3.73 o 
   8   3   3      140.59      147.00      6.01 o 
   9   3   3       17.29       16.48      3.43 o 
  10   3   3       78.49       85.75      6.45 o 
   0   4   3     1685.53     1654.30     11.55 o 
   1   4   3      969.38     1005.02      9.11 o 
   2   4   3      534.04      521.77      7.13 o 
   3   4   3       78.49       98.19      3.53 o 
   4   4   3      109.16      110.52      4.09 o 
   5   4   3      468.30      433.79      8.22 o 
   6   4   3       15.19       18.24      2.42 o 
   7   4   3       24.61       16.78      3.02 o 
   8   4   3      248.08      234.40      7.86 o 
   9   4   3       33.65       34.17      4.46 o 
  10   4   3       14.79       13.43      4.23 o 
   0   5   3      234.35      223.20      4.91 o 
   1   5   3      112.08      116.36      3.74 o 
   2   5   3      550.37      594.44      7.89 o 
   3   5   3       23.72       22.66      2.27 o 
   4   5   3      111.28      116.21      4.47 o 
   5   5   3      121.57      118.68      4.85 o 
   6   5   3        7.64        7.00      2.65 o 
   7   5   3      182.02      174.24      6.51 o 
   8   5   3      100.08       92.00      5.35 o 
   9   5   3       17.09       17.13      3.83 o 
  10   5   3       18.21       26.58      4.23 o 
   0   6   3      564.58      535.84      8.19 o 
   1   6   3      127.77      122.07      4.17 o 
   2   6   3      159.83      168.74      4.90 o 
   3   6   3       11.11       10.05      1.97 o 
   4   6   3       63.26       62.79      3.68 o 
   5   6   3      145.72      122.81      5.28 o 
   6   6   3      333.36      304.63      8.60 o 
   7   6   3       77.27       75.37      5.22 o 
   8   6   3      160.73      174.08      7.32 o 
   9   6   3        9.25       11.01      3.48 o 
   0   7   3      301.94      319.57      6.96 o 
   1   7   3      145.23      132.49      4.67 o 
   2   7   3      256.23      261.13      6.62 o 
   3   7   3      557.84      546.53      9.69 o 
   4   7   3       36.25       37.51      3.45 o 
   5   7   3       81.74       71.87      4.72 o 
   6   7   3      104.12      101.90      5.47 o 
   7   7   3       26.24       28.12      3.91 o 
   8   7   3        7.32       14.26      3.53 o 
   9   7   3       11.72       16.40      3.45 o 
   0   8   3       32.56       34.40      3.20 o 
   1   8   3       35.11       29.82      3.13 o 
   2   8   3       11.15       15.22      2.44 o 
   3   8   3       95.78       97.39      4.84 o 
   4   8   3       72.35       70.35      4.51 o 
   5   8   3       81.92       80.34      5.02 o 
   6   8   3       95.06       83.70      5.42 o 
   7   8   3       30.23       30.82      4.11 o 
   8   8   3       21.26       24.64      4.33 o 
   0   9   3      412.16      382.55      8.91 o 
   1   9   3       17.83       16.88      2.57 o 
   2   9   3      263.78      251.79      7.56 o 
   3   9   3      115.25      119.34      5.35 o 
   4   9   3       71.74       70.14      4.66 o 
   5   9   3      177.01      179.17      7.02 o 
   6   9   3        3.58        4.79      3.63 o 
   7   9   3       30.61       32.11      4.64 o 
   8   9   3       10.05       12.02      4.26 o 
   0  10   3        4.76        7.76      2.49 o 
   1  10   3       81.46       85.33      5.14 o 
   2  10   3       16.52       10.61      3.15 o 
   3  10   3       93.90       95.27      5.62 o 
   4  10   3       49.48       47.39      4.69 o 
   5  10   3        8.91        9.93      3.63 o 
   6  10   3       56.87       60.75      5.57 o 
   7  10   3       42.71       51.24      5.54 o 
   0  11   3       60.09       58.69      4.79 o 
   1  11   3       34.69       37.00      4.03 o 
   2  11   3        3.54        3.07      3.12 o 
   3  11   3       89.71      106.51      5.93 o 
   4  11   3       26.14       33.09      4.44 o 
   5  11   3       13.65       19.07      3.80 o 
   6  11   3       13.16       13.61      4.38 o 
   0  12   3       49.75       42.32      5.34 o 
   1  12   3       65.86       69.38      5.67 o 
   2  12   3       34.13       35.16      4.69 o 
   3  12   3        2.08        5.85      2.97 o 
   4  12   3        8.52        5.85      4.08 o 
   0  13   3        3.62        0.28      4.13 o 
   1  13   3        6.12        2.67      4.18 o 
   2  13   3       31.03       31.43      4.74 o 
   0   0   4       62.10       60.08      1.94 o 
   1   0   4     1838.58     1877.38     44.82 o 
   2   0   4      182.70      224.98      4.10 o 
   3   0   4        0.34        1.84      1.26 o 
   4   0   4      201.52      207.43      4.83 o 
   5   0   4       15.84       12.45      1.92 o 
   6   0   4      519.83      565.11      9.41 o 
   7   0   4       15.93       17.71      3.07 o 
   8   0   4      483.56      514.91     10.59 o 
   9   0   4      460.67      455.79     11.06 o 
  10   0   4       13.24       14.49      3.86 o 
   0   1   4     1839.15     1669.39      9.96 o 
   1   1   4     2420.40     2288.07     50.81 o 
   2   1   4      995.05     1035.42      8.75 o 
   3   1   4     1010.39     1132.67      9.85 o 
   4   1   4       95.33      109.10      3.74 o 
   5   1   4      465.24      501.21      8.27 o 
   6   1   4      445.33      463.67      8.54 o 
   7   1   4      105.46      106.05      5.07 o 
   8   1   4       21.84       26.54      4.06 o 
   9   1   4       54.58       56.24      4.89 o 
  10   1   4       12.09       13.08      4.31 o 
   0   2   4      486.25      483.06      5.72 o 
   1   2   4     2649.19     2467.62     55.90 o 
   2   2   4     2440.55     2521.07     14.17 o 
   3   2   4     2737.72     3033.62     16.83 o 
   4   2   4     1369.67     1609.22     13.20 o 
   5   2   4       63.05       59.11      3.33 o 
   6   2   4      135.29      140.76      5.25 o 
   7   2   4      118.12      139.92      5.53 o 
   8   2   4      424.69      453.63     10.40 o 
   9   2   4       63.18       59.14      4.94 o 
  10   2   4       21.09       18.52      3.86 o 
   0   3   4     2396.63     2415.49     13.66 o 
   1   3   4     1580.70     1604.04     11.30 o 
   2   3   4      251.75      263.24      4.96 o 
   3   3   4      161.32      158.99      4.30 o 
   4   3   4        4.59        3.98      1.74 o 
   5   3   4      176.11      186.98      5.43 o 
   6   3   4       61.63       58.87      3.91 o 
   7   3   4       27.72       23.94      3.35 o 
   8   3   4       67.77       70.97      5.02 o 
   9   3   4        8.34       10.83      3.12 o 
  10   3   4        9.38       11.26      4.03 o 
   0   4   4      205.63      183.09      4.25 o 
   1   4   4     1509.19     1544.42     11.93 o 
   2   4   4       70.13       68.67      2.93 o 
   3   4   4     1827.13     1967.79     14.80 o 
   4   4   4      512.27      543.36      8.53 o 
   5   4   4      240.40      238.28      6.45 o 
   6   4   4       27.53       28.76      2.90 o 
   7   4   4       58.02       60.53      4.49 o 
   8   4   4       60.38       63.38      4.49 o 
   9   4   4       69.99       62.57      4.92 o 
  10   4   4       11.50       12.67      4.18 o 
   0   5   4      710.29      727.80      8.75 o 
   1   5   4      342.76      352.49      6.41 o 
   2   5   4       85.41      106.92      3.81 o 
   3   5   4       18.76       19.40      2.27 o 
   4   5   4      141.72      136.34      4.85 o 
   5   5   4      159.11      149.58      5.35 o 
   6   5   4       47.69       45.78      3.53 o 
   7   5   4       89.52       79.77      5.14 o 
   8   5   4      249.38      250.64      8.46 o 
   9   5   4       57.62       50.41      4.87 o 
  10   5   4        6.68        4.66      4.13 o 
   0   6   4      122.10      113.94      4.14 o 
   1   6   4      112.79       94.62      3.76 o 
   2   6   4      373.39      354.64      7.25 o 
   3   6   4       14.20       11.64      2.17 o 
   4   6   4      156.87      164.65      5.60 o 
   5   6   4      205.71      202.05      6.47 o 
   6   6   4      361.86      347.55      8.80 o 
   7   6   4      231.29      219.18      7.75 o 
   8   6   4       23.98       25.12      3.88 o 
   9   6   4        8.80       11.77      3.58 o 
   0   7   4      276.38      279.39      6.65 o 
   1   7   4       17.00       14.49      2.22 o 
   2   7   4       44.35       49.84      3.38 o 
   3   7   4       47.23       41.97      3.50 o 
   4   7   4      110.92       99.95      4.87 o 
   5   7   4       51.73       49.81      4.24 o 
   6   7   4      224.97      221.55      7.55 o 
   7   7   4        8.75        5.04      3.48 o 
   8   7   4        5.37        1.71      3.48 o 
   9   7   4       17.97       12.70      4.43 o 
   0   8   4       72.51       67.56      3.93 o 
   1   8   4      319.50      306.26      7.64 o 
   2   8   4      221.21      212.53      6.57 o 
   3   8   4       82.37       81.83      4.67 o 
   4   8   4      209.97      205.89      7.05 o 
   5   8   4       19.45       24.29      3.45 o 
   6   8   4        2.70       -3.25      3.25 o 
   7   8   4      107.21      106.75      6.38 o 
   8   8   4        8.69       14.29      3.50 o 
   0   9   4        5.42        9.85      2.54 o 
   1   9   4      251.36      276.84      7.86 o 
   2   9   4       78.92       89.69      4.79 o 
   3   9   4      145.55      154.63      6.23 o 
   4   9   4       72.66       77.78      5.07 o 
   5   9   4       70.88       70.42      5.29 o 
   6   9   4        8.41        8.62      3.96 o 
   7   9   4       22.73       22.91      4.08 o 
   0  10   4       80.60       73.18      4.79 o 
   1  10   4      123.11      124.92      6.18 o 
   2  10   4      199.52      190.18      7.35 o 
   3  10   4       25.35       20.41      3.86 o 
   4  10   4       44.63       40.83      4.69 o 
   5  10   4       35.81       39.27      4.64 o 
   6  10   4       65.46       82.18      5.85 o 
   7  10   4       38.81       46.22      5.59 o 
   0  11   4        6.49        9.40      2.80 o 
   1  11   4       67.94       65.55      5.12 o 
   2  11   4      120.88      126.92      6.58 o 
   3  11   4        5.26        5.85      3.15 o 
   4  11   4       32.69       46.12      4.44 o 
   5  11   4        6.73        7.00      4.06 o 
   6  11   4       40.18       37.73      5.75 o 
   0  12   4        0.09        1.71      3.22 o 
   1  12   4       14.10        8.37      4.08 o 
   2  12   4       17.60       23.86      4.16 o 
   3  12   4       16.81       11.41      4.28 o 
   4  12   4        6.92        2.44      4.01 o 
   0  13   4       59.61       61.73      5.39 o 
   1  13   4       15.22       27.09      4.06 o 
   1   0   5     1547.58     1571.75     10.79 o 
   2   0   5     1941.49     2025.73     12.97 o 
   3   0   5      804.52      872.66      9.34 o 
   4   0   5     1105.69     1201.76     11.60 o 
   5   0   5      110.46      119.21      4.37 o 
   6   0   5       16.50       17.06      2.75 o 
   7   0   5      845.80      926.66     13.54 o 
   8   0   5      281.04      288.55      8.39 o 
   9   0   5       47.53       48.65      4.89 o 
  10   0   5       17.09       28.05      4.03 o 
   0   1   5     1486.29     1453.66     10.28 o 
   1   1   5      325.72      299.00      4.87 o 
   2   1   5     1949.01     2129.82     13.43 o 
   3   1   5      978.91     1103.45     10.39 o 
   4   1   5        4.00        2.27      1.69 o 
   5   1   5      154.02      183.12      5.28 o 
   6   1   5      134.19      135.35      5.15 o 
   7   1   5      503.51      542.58     10.44 o 
   8   1   5      328.59      343.50      9.23 o 
   9   1   5        3.24        1.56      3.60 o 
  10   1   5       53.32       45.22      5.29 o 
   0   2   5      263.76      253.56      4.64 o 
   1   2   5      885.26      885.18      8.53 o 
   2   2   5      149.21      159.66      4.07 o 
   3   2   5      649.35      779.90      8.97 o 
   4   2   5      129.64      129.57      4.32 o 
   5   2   5        6.32        8.87      2.12 o 
   6   2   5       58.86       53.73      3.91 o 
   7   2   5        7.77        7.63      3.00 o 
   8   2   5        5.01       10.15      2.97 o 
   9   2   5       16.71       22.22      3.63 o 
  10   2   5       13.48        9.27      4.36 o 
   0   3   5      196.21      194.38      4.40 o 
   1   3   5      255.69      284.23      5.32 o 
   2   3   5      959.60     1076.01     10.26 o 
   3   3   5      463.55      480.89      7.49 o 
   4   3   5     1498.04     1579.44     14.09 o 
   5   3   5       83.90       85.76      4.29 o 
   6   3   5       92.85       93.10      4.54 o 
   7   3   5       51.70       54.30      4.21 o 
   8   3   5       34.14       36.04      4.11 o 
   9   3   5        5.88        4.89      3.58 o 
  10   3   5       25.81       31.55      4.81 o 
   0   4   5     1508.86     1609.44     12.71 o 
   1   4   5     2482.33     2492.99     16.12 o 
   2   4   5      184.88      199.11      4.98 o 
   3   4   5        7.97        8.54      1.99 o 
   4   4   5       30.57       33.60      3.08 o 
   5   4   5      248.46      260.16      6.93 o 
   6   4   5      107.36      110.26      5.05 o 
   7   4   5        6.61        4.89      2.92 o 
   8   4   5       62.91       64.08      4.87 o 
   9   4   5       61.57       73.13      5.27 o 
  10   4   5       24.30       26.01      4.51 o 
   0   5   5      205.53      208.02      5.23 o 
   1   5   5      219.94      206.09      5.44 o 
   2   5   5      223.62      220.55      5.59 o 
   3   5   5      115.94      122.07      4.67 o 
   4   5   5       55.19       44.83      3.45 o 
   5   5   5      113.64      113.96      5.22 o 
   6   5   5      275.19      266.78      7.83 o 
   7   5   5       29.48       28.38      3.91 o 
   8   5   5      157.71      161.94      7.32 o 
   9   5   5        7.37       10.53      3.48 o 
   0   6   5       10.51       11.72      2.09 o 
   1   6   5      359.50      346.71      7.17 o 
   2   6   5      185.09      176.89      5.43 o 
   3   6   5       98.66      105.30      4.62 o 
   4   6   5        4.43        5.11      1.86 o 
   5   6   5       89.80       96.27      4.99 o 
   6   6   5      246.81      263.37      8.13 o 
   7   6   5      196.23      195.97      7.65 o 
   8   6   5        1.45        0.23      3.38 o 
   9   6   5        5.55        0.78      3.73 o 
   0   7   5        0.02       -2.19      2.19 o 
   1   7   5      275.11      264.94      6.75 o 
   2   7   5      332.82      340.05      7.79 o 
   3   7   5      160.98      155.86      5.65 o 
   4   7   5        7.62        8.19      2.60 o 
   5   7   5      102.93      104.52      5.32 o 
   6   7   5      101.02       80.33      5.17 o 
   7   7   5      111.93      119.95      6.48 o 
   8   7   5       47.20       52.00      5.04 o 
   9   7   5        5.19        8.59      3.91 o 
   0   8   5      304.55      290.02      7.74 o 
   1   8   5       10.90       12.95      2.57 o 
   2   8   5      177.14      159.61      6.06 o 
   3   8   5       11.13       11.79      2.67 o 
   4   8   5       19.02       15.60      3.45 o 
   5   8   5        9.32       15.24      3.35 o 
   6   8   5       46.04       50.46      4.56 o 
   7   8   5       22.98       17.94      4.21 o 
   8   8   5       19.11       25.85      4.13 o 
   0   9   5        0.09        2.87      2.44 o 
   1   9   5      116.81      117.61      5.70 o 
   2   9   5      274.56      279.35      8.44 o 
   3   9   5      147.78      128.26      6.08 o 
   4   9   5       26.41       23.46      3.75 o 
   5   9   5       76.74       84.54      5.42 o 
   6   9   5       62.46       68.49      5.24 o 
   7   9   5       24.04       27.69      4.69 o 
   0  10   5       80.56       71.23      4.92 o 
   1  10   5       10.12        8.97      3.17 o 
   2  10   5       38.70       36.39      4.13 o 
   3  10   5       66.45       73.09      4.99 o 
   4  10   5       78.54       78.11      5.67 o 
   5  10   5        1.45        0.98      3.30 o 
   6  10   5       10.12        7.31      4.08 o 
   0  11   5       43.82       37.73      4.49 o 
   1  11   5       29.26       34.83      4.16 o 
   2  11   5        2.63        7.21      3.12 o 
   3  11   5       57.16       62.89      5.42 o 
   4  11   5       25.94       25.48      4.18 o 
   5  11   5       15.40       21.07      3.88 o 
   0  12   5        8.17       13.58      3.33 o 
   1  12   5       36.73       34.17      4.99 o 
   2  12   5       15.34       13.15      3.65 o 
   3  12   5        0.45       -3.60      3.60 o 
   4  12   5        8.53       12.19      4.03 o 
   0   0   6      168.63      202.93      4.37 o 
   1   0   6       55.49       56.20      2.52 o 
   2   0   6      174.19      156.42      4.15 o 
   3   0   6      490.95      542.56      7.98 o 
   4   0   6      129.86      151.59      4.77 o 
   5   0   6       21.59       22.05      2.27 o 
   6   0   6        0.10        1.08      2.52 o 
   7   0   6      683.10      709.02     12.41 o 
   8   0   6        0.84       -1.21      3.15 o 
   9   0   6        3.76        0.93      3.38 o 
  10   0   6       18.72       18.29      4.36 o 
   0   1   6      156.85      159.19      3.97 o 
   1   1   6      320.74      317.09      5.58 o 
   2   1   6      244.97      254.62      5.16 o 
   3   1   6      976.92     1135.16     11.14 o 
   4   1   6      367.94      402.66      7.47 o 
   5   1   6       50.64       54.26      3.66 o 
   6   1   6      276.61      289.38      7.31 o 
   7   1   6      108.64      104.93      5.35 o 
   8   1   6       65.42       59.88      5.07 o 
   9   1   6       76.84       77.75      5.47 o 
  10   1   6        7.08       10.23      3.55 o 
   0   2   6      156.73      147.66      3.99 o 
   1   2   6      735.78      726.72      8.58 o 
   2   2   6      204.62      219.19      5.01 o 
   3   2   6     1365.90     1544.67     13.34 o 
   4   2   6       94.23       91.51      4.04 o 
   5   2   6       98.91      112.67      4.64 o 
   6   2   6       22.91       17.64      3.05 o 
   7   2   6      129.51      116.03      5.88 o 
   8   2   6       25.77       30.97      3.93 o 
   9   2   6       80.67       70.92      5.55 o 
  10   2   6        9.60       11.69      4.18 o 
   0   3   6      115.24       95.36      3.61 o 
   1   3   6      714.31      768.86      8.93 o 
   2   3   6      845.20      911.60     10.09 o 
   3   3   6        3.99        3.96      1.94 o 
   4   3   6      162.65      170.63      5.33 o 
   5   3   6        9.03        6.17      2.67 o 
   6   3   6        2.11        2.49      2.29 o 
   7   3   6       42.76       46.63      4.36 o 
   8   3   6        3.93        3.20      3.40 o 
   9   3   6      152.14      166.34      7.54 o 
  10   3   6        5.99       18.19      3.78 o 
   0   4   6     2056.83     1938.28     14.85 o 
   1   4   6       89.12       98.20      3.73 o 
   2   4   6      216.61      238.26      5.84 o 
   3   4   6      105.91      127.05      4.47 o 
   4   4   6       47.43       56.55      3.45 o 
   5   4   6      541.67      556.90     10.27 o 
   6   4   6      152.15      137.09      5.88 o 
   7   4   6      144.98      145.26      6.43 o 
   8   4   6       24.59       23.71      4.03 o 
   9   4   6       43.80       57.52      5.19 o 
   0   5   6     3221.79     3052.20     19.80 o 
   1   5   6      177.16      191.07      5.25 o 
   2   5   6      195.60      222.76      5.84 o 
   3   5   6       64.04       52.78      3.48 o 
   4   5   6      284.90      290.55      7.23 o 
   5   5   6      300.90      277.89      7.81 o 
   6   5   6       69.33       77.73      4.61 o 
   7   5   6       59.60       74.42      4.97 o 
   8   5   6        3.02        3.02      3.55 o 
   9   5   6        0.36       -0.25      3.58 o 
   0   6   6        0.00       -2.04      2.04 o 
   1   6   6      139.44      132.72      5.02 o 
   2   6   6      150.60      130.11      4.97 o 
   3   6   6       28.65       30.62      3.23 o 
   4   6   6       27.89       22.81      3.23 o 
   5   6   6       91.22       93.46      5.04 o 
   6   6   6      263.03      240.38      8.01 o 
   7   6   6       65.05       65.72      4.84 o 
   8   6   6       65.72       56.14      5.60 o 
   9   6   6       14.39       20.89      4.51 o 
   0   7   6        6.96       13.91      2.49 o 
   1   7   6      265.62      258.01      7.00 o 
   2   7   6       97.28      102.21      4.92 o 
   3   7   6       43.52       48.55      4.03 o 
   4   7   6       35.88       34.48      3.23 o 
   5   7   6       18.38       18.50      3.40 o 
   6   7   6       36.31       35.99      4.21 o 
   7   7   6       36.93       30.70      4.36 o 
   8   7   6      105.71      115.37      7.01 o 
   0   8   6      157.20      153.86      6.18 o 
   1   8   6      221.56      219.83      6.85 o 
   2   8   6      687.02      639.05     11.60 o 
   3   8   6       45.48       41.84      4.03 o 
   4   8   6       10.48       13.00      3.35 o 
   5   8   6       24.69       17.36      3.50 o 
   6   8   6       23.54       26.43      4.06 o 
   7   8   6       26.94       32.89      4.46 o 
   8   8   6       12.99       20.33      4.43 o 
   0   9   6        0.83       -0.58      3.00 o 
   1   9   6        0.98        1.54      3.07 o 
   2   9   6      252.26      242.13      8.29 o 
   3   9   6      105.05       99.55      5.70 o 
   4   9   6       21.11       17.94      3.88 o 
   5   9   6        2.29       12.24      3.25 o 
   6   9   6       34.47       29.61      4.51 o 
   7   9   6        3.45        2.42      3.83 o 
   0  10   6       84.86       84.85      5.52 o 
   1  10   6      181.20      179.63      7.27 o 
   2  10   6        5.49        2.17      3.75 o 
   3  10   6       98.48       87.33      5.85 o 
   4  10   6        0.44       -3.35      3.35 o 
   5  10   6        1.55        4.79      3.28 o 
   6  10   6       18.34       18.87      4.61 o 
   0  11   6        8.21        7.26      3.55 o 
   1  11   6       35.52       37.10      4.54 o 
   2  11   6        5.82       11.82      3.45 o 
   3  11   6       22.73       24.44      4.11 o 
   4  11   6        4.52        1.31      3.88 o 
   5  11   6       17.60       25.02      5.01 o 
   0  12   6        3.05        0.00      3.70 o 
   1  12   6        3.05       -2.09      3.93 o 
   2  12   6       13.30       13.05      4.03 o 
   3  12   6       12.62       15.65      3.83 o 
   1   0   7       36.75       36.05      2.47 o 
   2   0   7      640.89      683.01      8.73 o 
   3   0   7      470.34      514.48      8.35 o 
   4   0   7      213.84      213.79      5.86 o 
   5   0   7        2.16        0.30      2.34 o 
   6   0   7       13.48       15.14      3.25 o 
   7   0   7      110.99      125.31      6.51 o 
   8   0   7        0.01       -0.23      3.00 o 
   9   0   7       41.70       42.17      5.12 o 
  10   0   7       31.54       27.67      5.12 o 
   0   1   7       90.76       79.92      3.26 o 
   1   1   7      582.16      599.85      8.27 o 
   2   1   7      277.50      303.98      6.18 o 
   3   1   7      202.08      222.65      5.64 o 
   4   1   7       86.90       78.95      4.04 o 
   5   1   7      105.15      109.16      4.89 o 
   6   1   7      134.76      130.59      5.55 o 
   7   1   7      290.40      327.59      8.95 o 
   8   1   7       68.37       76.01      5.22 o 
   9   1   7       57.95       62.01      5.75 o 
  10   1   7       12.91       20.43      4.79 o 
   0   2   7      570.36      512.58      7.76 o 
   1   2   7      358.12      399.83      6.95 o 
   2   2   7       25.81       31.73      2.44 o 
   3   2   7       77.18       73.93      3.73 o 
   4   2   7      174.75      184.56      5.63 o 
   5   2   7      106.49      118.19      5.05 o 
   6   2   7      251.44      254.49      7.43 o 
   7   2   7      110.44      118.25      6.03 o 
   8   2   7       67.72       71.80      5.40 o 
   9   2   7       32.89       36.11      4.79 o 
  10   2   7       49.86       57.11      5.82 o 
   0   3   7     1214.95     1182.61     11.71 o 
   1   3   7      131.01      124.06      4.27 o 
   2   3   7       40.01       40.86      3.00 o 
   3   3   7      355.57      373.34      7.65 o 
   4   3   7      100.59      106.94      4.59 o 
   5   3   7      535.99      559.50     10.32 o 
   6   3   7      238.26      214.98      7.15 o 
   7   3   7      172.18      193.31      7.42 o 
   8   3   7      195.71      193.48      7.85 o 
   9   3   7       24.23       25.12      4.76 o 
   0   4   7     1332.92     1308.72     12.95 o 
   1   4   7       29.74       39.40      2.85 o 
   2   4   7       15.78       13.86      2.37 o 
   3   4   7      893.08      948.83     11.93 o 
   4   4   7       81.74       83.40      4.34 o 
   5   4   7      140.79      139.18      6.03 o 
   6   4   7      138.03      153.79      6.48 o 
   7   4   7       94.26       91.47      5.50 o 
   8   4   7       19.15       17.39      3.91 o 
   9   4   7       10.26       15.02      4.43 o 
   0   5   7      430.18      384.91      7.88 o 
   1   5   7        8.04        4.71      2.32 o 
   2   5   7      112.39      126.72      4.77 o 
   3   5   7       14.09       18.04      2.70 o 
   4   5   7      194.26      195.79      6.41 o 
   5   5   7       18.83       20.94      3.00 o 
   6   5   7      107.88       99.83      5.75 o 
   7   5   7       25.59       30.01      4.28 o 
   8   5   7       14.75       16.20      3.75 o 
   9   5   7        4.22        3.50      3.43 o 
   0   6   7       43.21       40.99      3.48 o 
   1   6   7       45.61       46.28      3.43 o 
   2   6   7      299.82      267.73      7.16 o 
   3   6   7       44.91       46.05      3.76 o 
   4   6   7       32.14       35.86      3.58 o 
   5   6   7        6.57        6.65      2.90 o 
   6   6   7       24.00       21.47      3.91 o 
   7   6   7        1.48       -3.50      3.50 o 
   8   6   7       16.57       17.54      4.23 o 
   0   7   7        1.47        9.90      2.22 o 
   1   7   7      354.78      323.39      8.05 o 
   2   7   7      284.53      274.41      7.99 o 
   3   7   7      104.16      100.41      5.50 o 
   4   7   7       61.81       65.04      4.54 o 
   5   7   7       48.76       53.77      4.51 o 
   6   7   7      132.08      128.73      6.56 o 
   7   7   7        7.16       11.49      3.53 o 
   8   7   7       42.95       48.34      5.34 o 
   0   8   7      243.68      229.11      7.40 o 
   1   8   7      138.01      137.90      6.06 o 
   2   8   7      152.93      152.73      6.44 o 
   3   8   7      201.61      197.74      7.07 o 
   4   8   7       27.39       25.91      3.70 o 
   5   8   7       15.26       14.21      3.80 o 
   6   8   7        0.45       -2.87      3.48 o 
   7   8   7       28.02       37.32      4.38 o 
   0   9   7       54.22       49.94      4.21 o 
   1   9   7       38.72       40.50      4.08 o 
   2   9   7       45.96       47.31      4.59 o 
   3   9   7      134.10      131.91      6.46 o 
   4   9   7       34.45       36.01      4.36 o 
   5   9   7       46.14       48.95      4.56 o 
   6   9   7       14.04        7.51      4.01 o 
   0  10   7       95.35       83.90      5.52 o 
   1  10   7        3.44        4.23      3.20 o 
   2  10   7       37.44       37.85      4.36 o 
   3  10   7       20.28       23.38      3.98 o 
   4  10   7        2.91        6.93      3.68 o 
   5  10   7        1.40        4.18      3.43 o 
   0  11   7       20.14       20.79      4.33 o 
   1  11   7       32.08       30.80      4.54 o 
   2  11   7       17.67       19.86      4.08 o 
   3  11   7        4.09        8.57      3.15 o 
   4  11   7        7.87       11.92      4.11 o 
   0  12   7        0.02       -3.65      3.65 o 
   1  12   7       25.48       23.08      4.71 o 
   2  12   7       11.81        9.40      3.93 o 
   0   0   8      310.48      345.64      6.68 o 
   1   0   8      668.14      663.16      9.27 o 
   2   0   8      410.32      420.66      7.76 o 
   3   0   8      162.31      149.87      5.00 o 
   4   0   8      210.07      204.46      6.16 o 
   5   0   8      149.80      143.72      5.63 o 
   6   0   8      661.71      713.17     12.33 o 
   7   0   8      115.74      129.73      6.10 o 
   8   0   8        6.40        9.45      3.40 o 
   9   0   8        2.17        2.02      3.58 o 
   0   1   8      187.71      171.00      4.95 o 
   1   1   8      195.57      207.68      5.43 o 
   2   1   8      363.97      375.84      7.37 o 
   3   1   8      120.65      123.08      4.67 o 
   4   1   8      352.79      392.34      8.23 o 
   5   1   8       80.25       85.74      4.59 o 
   6   1   8       88.92       92.63      5.22 o 
   7   1   8       47.62       45.02      4.39 o 
   8   1   8        8.96        3.86      3.75 o 
   9   1   8      103.68      109.72      6.78 o 
   0   2   8       11.74       11.21      2.22 o 
   1   2   8      201.65      202.85      5.51 o 
   2   2   8      290.96      306.93      6.91 o 
   3   2   8      297.65      288.49      7.03 o 
   4   2   8      111.04       94.26      4.67 o 
   5   2   8      444.44      471.21      9.88 o 
   6   2   8      233.74      246.10      7.73 o 
   7   2   8      269.64      270.17      8.64 o 
   8   2   8      116.88      128.86      6.84 o 
   9   2   8        3.47        8.99      3.65 o 
   0   3   8       34.00       30.88      2.72 o 
   1   3   8       24.31       23.77      2.39 o 
   2   3   8        1.57        4.26      2.04 o 
   3   3   8       77.52       76.16      4.21 o 
   4   3   8       87.44       87.32      4.49 o 
   5   3   8      263.96      273.31      7.66 o 
   6   3   8      362.65      389.15      9.76 o 
   7   3   8       17.66       24.29      3.60 o 
   8   3   8       35.60       34.17      4.74 o 
   9   3   8       19.19       15.77      4.94 o 
   0   4   8       61.08       70.38      3.68 o 
   1   4   8      202.44      215.63      5.91 o 
   2   4   8       23.98       19.30      2.77 o 
   3   4   8       42.84       40.18      3.48 o 
   4   4   8       74.83       69.70      4.26 o 
   5   4   8       27.06       29.18      3.50 o 
   6   4   8       61.69       58.71      4.99 o 
   7   4   8       76.21       70.39      5.47 o 
   8   4   8       46.95       48.47      5.24 o 
   9   4   8       23.59       27.34      4.81 o 
   0   5   8      212.70      204.94      6.11 o 
   1   5   8      136.54      123.92      4.82 o 
   2   5   8      351.48      359.99      8.27 o 
   3   5   8       46.58       47.19      3.55 o 
   4   5   8       34.41       42.70      3.65 o 
   5   5   8       47.55       40.03      3.81 o 
   6   5   8       15.38       13.51      3.45 o 
   7   5   8       91.89       81.93      6.00 o 
   8   5   8       22.28       17.74      4.33 o 
   0   6   8      649.50      584.52     10.69 o 
   1   6   8      120.07      124.08      5.42 o 
   2   6   8      267.06      273.86      7.53 o 
   3   6   8       16.87       15.42      2.90 o 
   4   6   8       14.69       12.55      3.02 o 
   5   6   8        1.14        1.81      2.95 o 
   6   6   8       25.47       21.17      4.49 o 
   7   6   8        0.47       -3.50      3.50 o 
   8   6   8        0.40       -1.59      3.33 o 
   0   7   8      228.54      189.24      6.82 o 
   1   7   8       46.01       40.46      4.36 o 
   2   7   8       98.51       98.29      5.32 o 
   3   7   8        3.22        0.20      3.00 o 
   4   7   8        8.71        9.50      3.10 o 
   5   7   8       23.31       21.07      3.88 o 
   6   7   8        9.35        5.87      3.65 o 
   7   7   8       63.66       65.57      5.67 o 
   0   8   8        4.34        3.45      2.82 o 
   1   8   8      218.03      211.21      7.53 o 
   2   8   8        9.33       13.73      3.25 o 
   3   8   8       51.98       47.97      4.64 o 
   4   8   8        2.35        4.81      2.87 o 
   5   8   8        7.41        3.75      3.43 o 
   6   8   8        4.36        4.79      3.60 o 
   7   8   8       25.45       37.62      4.96 o 
   0   9   8       28.16       27.95      3.88 o 
   1   9   8        5.05        1.71      3.15 o 
   2   9   8       27.95       28.17      4.16 o 
   3   9   8      141.03      125.28      6.79 o 
   4   9   8       34.69       41.68      4.64 o 
   5   9   8        3.22        4.28      3.02 o 
   6   9   8        9.28       11.62      4.18 o 
   0  10   8        4.89        5.82      3.28 o 
   1  10   8       16.20       18.77      4.11 o 
   2  10   8       67.93       64.01      5.52 o 
   3  10   8        6.11        8.42      3.58 o 
   4  10   8       15.09       21.52      3.86 o 
   5  10   8       20.08       31.45      4.51 o 
   0  11   8       60.66       62.77      6.08 o 
   1  11   8        0.59       -0.78      3.55 o 
   2  11   8       25.24       21.02      4.51 o 
   3  11   8        5.19       10.30      3.35 o 
   1   0   9      115.35      112.93      4.79 o 
   2   0   9      220.97      224.83      6.42 o 
   3   0   9        0.32        3.35      1.99 o 
   4   0   9      131.97      130.84      5.35 o 
   5   0   9       59.23       56.07      4.56 o 
   6   0   9      134.06      137.33      6.41 o 
   7   0   9       33.43       35.56      4.08 o 
   8   0   9        4.14        6.20      3.75 o 
   9   0   9       31.22       35.05      4.41 o 
   0   1   9      608.49      603.50      9.25 o 
   1   1   9       81.38       83.99      4.11 o 
   2   1   9      190.33      212.25      5.89 o 
   3   1   9       95.42       90.84      4.39 o 
   4   1   9       21.09       18.19      3.28 o 
   5   1   9      313.23      308.99      8.27 o 
   6   1   9      160.58      165.23      6.66 o 
   7   1   9       37.96       43.95      4.54 o 
   8   1   9       13.38       14.87      3.96 o 
   9   1   9       12.24       12.02      4.11 o 
   0   2   9      342.11      326.83      7.34 o 
   1   2   9       18.68       16.20      2.65 o 
   2   2   9      253.29      277.49      6.95 o 
   3   2   9      138.80      128.74      5.33 o 
   4   2   9      127.13      133.43      5.58 o 
   5   2   9      204.83      205.22      7.05 o 
   6   2   9       16.39       18.17      3.75 o 
   7   2   9        0.75        0.43      3.10 o 
   8   2   9        1.80       -0.73      3.40 o 
   9   2   9       23.23       24.32      4.23 o 
   0   3   9      280.43      281.36      7.03 o 
   1   3   9      134.30      132.98      4.92 o 
   2   3   9       89.12       83.11      4.29 o 
   3   3   9        7.29        5.19      2.47 o 
   4   3   9       15.73       13.38      3.02 o 
   5   3   9       64.64       67.67      4.94 o 
   6   3   9       86.44       93.53      5.67 o 
   7   3   9       49.82       40.20      4.89 o 
   8   3   9       12.34       16.18      4.13 o 
   9   3   9       14.35       14.61      4.71 o 
   0   4   9        0.02        0.30      2.04 o 
   1   4   9      250.42      255.27      6.98 o 
   2   4   9      104.94       98.03      4.82 o 
   3   4   9       14.20        7.94      2.97 o 
   4   4   9       61.23       54.20      4.34 o 
   5   4   9       26.39       20.46      3.58 o 
   6   4   9       53.36       47.31      4.89 o 
   7   4   9       33.31       29.76      4.54 o 
   8   4   9       72.61       80.35      6.61 o 
   0   5   9       82.93       86.83      4.67 o 
   1   5   9      399.04      386.73      8.94 o 
   2   5   9      280.79      267.73      7.58 o 
   3   5   9      103.25      106.04      5.15 o 
   4   5   9        0.65       -2.27      2.85 o 
   5   5   9      128.89      125.15      6.21 o 
   6   5   9       18.74       14.16      3.65 o 
   7   5   9        6.71       12.12      3.68 o 
   8   5   9       16.51       18.67      4.31 o 
   0   6   9       16.29       19.96      3.38 o 
   1   6   9      268.03      247.05      7.40 o 
   2   6   9        3.00        9.93      2.85 o 
   3   6   9      122.42      110.37      5.58 o 
   4   6   9       61.02       62.50      4.66 o 
   5   6   9       21.42       15.55      3.55 o 
   6   6   9       10.39        7.26      3.53 o 
   7   6   9       17.38       22.43      4.26 o 
   0   7   9        0.19        2.44      2.62 o 
   1   7   9      114.32      119.36      6.03 o 
   2   7   9        1.89        2.34      2.75 o 
   3   7   9       77.78       63.09      4.84 o 
   4   7   9       17.47       18.55      3.68 o 
   5   7   9       13.35       15.19      3.60 o 
   6   7   9       18.38       15.40      3.65 o 
   7   7   9        7.38        1.89      4.23 o 
   0   8   9        4.63        3.50      3.02 o 
   1   8   9       26.00       26.39      3.81 o 
   2   8   9       69.99       70.64      5.04 o 
   3   8   9      120.88      117.92      6.58 o 
   4   8   9       13.22       10.94      3.68 o 
   5   8   9        3.50        8.39      3.17 o 
   6   8   9        4.85        2.12      4.16 o 
   0   9   9        4.57        5.39      3.53 o 
   1   9   9       33.23       29.26      3.96 o 
   2   9   9        4.18        1.61      3.33 o 
   3   9   9       10.40        5.77      3.63 o 
   4   9   9        6.86        2.52      3.63 o 
   5   9   9        5.74        5.57      3.78 o 
   0  10   9       32.95       38.63      4.59 o 
   1  10   9       54.92       58.50      5.42 o 
   2  10   9       75.03       75.38      5.77 o 
   3  10   9        0.12        7.05      3.30 o 
   4  10   9        6.01        4.89      4.01 o 
   0  11   9        1.66        1.89      3.68 o 
   1  11   9       10.26       14.36      4.23 o 
   2  11   9        5.34        9.93      3.50 o 
   0   0  10      103.04      113.98      4.67 o 
   1   0  10       84.24       88.20      4.57 o 
   2   0  10       63.89       69.47      4.19 o 
   3   0  10        2.64        0.48      2.60 o 
   4   0  10      158.49      151.72      6.21 o 
   5   0  10      159.56      158.72      6.54 o 
   6   0  10      163.25      164.03      7.02 o 
   7   0  10       45.21       44.23      4.97 o 
   8   0  10       12.18       14.94      4.11 o 
   0   1  10       30.69       44.18      3.43 o 
   1   1  10       20.90       14.47      3.00 o 
   2   1  10       26.85       25.66      3.15 o 
   3   1  10      122.70      126.96      5.53 o 
   4   1  10       16.50       16.33      3.35 o 
   5   1  10       80.92       81.35      5.24 o 
   6   1  10      113.32      107.98      6.03 o 
   7   1  10       12.69        5.06      4.16 o 
   8   1  10       22.81       25.70      4.79 o 
   0   2  10       26.05       30.65      2.90 o 
   1   2  10      122.27      123.49      5.12 o 
   2   2  10      130.70      122.79      5.45 o 
   3   2  10       60.21       62.50      4.16 o 
   4   2  10       83.79       89.09      4.92 o 
   5   2  10      102.32      105.98      5.80 o 
   6   2  10      233.32      248.97      8.51 o 
   7   2  10       63.86       78.58      5.75 o 
   8   2  10       42.19       44.36      5.04 o 
   0   3  10        1.62        1.74      2.24 o 
   1   3  10       28.42       30.52      3.15 o 
   2   3  10      215.00      198.43      6.74 o 
   3   3  10       15.58       12.62      3.15 o 
   4   3  10       11.92       12.78      3.28 o 
   5   3  10      107.63      100.54      5.78 o 
   6   3  10        4.59        2.19      3.70 o 
   7   3  10       55.81       60.35      5.50 o 
   8   3  10       27.87       30.82      4.86 o 
   0   4  10        8.65        5.29      2.67 o 
   1   4  10       31.48       31.81      3.60 o 
   2   4  10      318.45      315.50      8.27 o 
   3   4  10       26.15       28.10      3.30 o 
   4   4  10       47.48       39.60      3.96 o 
   5   4  10       20.88       22.88      3.43 o 
   6   4  10       23.81       16.96      4.21 o 
   7   4  10        8.07        3.23      3.93 o 
   8   4  10        7.88       11.39      3.98 o 
   0   5  10       19.14       18.85      3.30 o 
   1   5  10      130.65      137.26      5.90 o 
   2   5  10       66.30       69.11      5.02 o 
   3   5  10       27.90       29.91      3.55 o 
   4   5  10       17.67       13.23      3.18 o 
   5   5  10        1.39        2.19      3.10 o 
   6   5  10       32.86       39.92      4.61 o 
   7   5  10       62.52       63.32      5.65 o 
   0   6  10      602.67      542.72     11.26 o 
   1   6  10      233.15      237.74      7.80 o 
   2   6  10      195.38      177.28      6.87 o 
   3   6  10       26.80       23.29      3.88 o 
   4   6  10       17.38       16.20      3.73 o 
   5   6  10       52.23       62.31      4.99 o 
   6   6  10       13.64       12.93      3.73 o 
   7   6  10        0.38        4.59      3.55 o 
   0   7  10       36.66       32.84      4.16 o 
   1   7  10       97.87       87.28      5.50 o 
   2   7  10       15.06       15.17      3.45 o 
   3   7  10       11.48        4.81      3.78 o 
   4   7  10      103.15      104.76      6.30 o 
   5   7  10        3.64        4.16      3.65 o 
   6   7  10       16.58       21.54      4.66 o 
   0   8  10       65.50       57.23      4.76 o 
   1   8  10       26.00       30.49      4.03 o 
   2   8  10        0.18        7.51      3.02 o 
   3   8  10        5.91        4.48      3.43 o 
   4   8  10       12.49       13.83      3.80 o 
   5   8  10        1.74        6.55      3.40 o 
   0   9  10       69.37       77.72      5.39 o 
   1   9  10       13.26       16.66      3.53 o 
   2   9  10        5.49        7.41      3.43 o 
   3   9  10       16.33       20.89      4.16 o 
   4   9  10       24.68       25.28      4.51 o 
   0  10  10       11.89       13.03      4.43 o 
   1  10  10       14.43       22.05      4.11 o 
   2  10  10        4.00       10.15      3.88 o 
   3  10  10        0.42        1.66      3.93 o 
   1   0  11      193.27      191.89      6.69 o 
   2   0  11      129.34      121.59      5.63 o 
   3   0  11       24.23       23.71      3.58 o 
   4   0  11      227.92      233.71      7.70 o 
   5   0  11      130.65      138.25      6.63 o 
   6   0  11        0.79        4.48      2.92 o 
   7   0  11        0.62        1.46      3.55 o 
   8   0  11        2.12        4.84      3.91 o 
   0   1  11       62.12       64.29      3.91 o 
   1   1  11      270.27      281.05      7.63 o 
   2   1  11       13.16       13.43      3.07 o 
   3   1  11      115.96      125.80      5.47 o 
   4   1  11       12.39        9.83      3.17 o 
   5   1  11      150.30      162.57      6.99 o 
   6   1  11       42.64       50.11      4.91 o 
   7   1  11       50.43       44.66      5.37 o 
   8   1  11       36.02       44.38      5.12 o 
   0   2  11       26.20       29.21      3.23 o 
   1   2  11       10.53        9.73      3.12 o 
   2   2  11       57.89       58.56      3.96 o 
   3   2  11      112.87      112.58      5.37 o 
   4   2  11       30.74       31.58      3.68 o 
   5   2  11       86.09       91.46      5.85 o 
   6   2  11      198.54      191.81      7.90 o 
   7   2  11        4.22        6.00      4.01 o 
   8   2  11        4.08        7.94      4.01 o 
   0   3  11       51.84       56.44      4.16 o 
   1   3  11       14.47       17.99      2.92 o 
   2   3  11       10.44        6.00      3.25 o 
   3   3  11      118.12      112.13      5.78 o 
   4   3  11       65.28       76.57      4.94 o 
   5   3  11        2.28        5.64      3.25 o 
   6   3  11       11.22        4.23      4.26 o 
   7   3  11        9.26        8.69      4.13 o 
   0   4  11       35.50       32.92      3.96 o 
   1   4  11       38.27       36.57      3.98 o 
   2   4  11      193.59      200.28      7.20 o 
   3   4  11       59.62       59.90      4.84 o 
   4   4  11        6.07        7.76      3.30 o 
   5   4  11       26.13       19.98      4.41 o 
   6   4  11       21.60       23.28      4.33 o 
   7   4  11        9.18        9.47      4.23 o 
   0   5  11       72.92       71.76      4.79 o 
   1   5  11       38.58       43.70      3.98 o 
   2   5  11       48.87       44.26      4.39 o 
   3   5  11       77.75       74.71      4.99 o 
   4   5  11       17.09       18.04      3.53 o 
   5   5  11        5.72        6.10      3.55 o 
   6   5  11       16.85       16.66      4.16 o 
   7   5  11        1.72       -0.55      3.83 o 
   0   6  11      110.20      112.29      5.90 o 
   1   6  11       12.15        8.72      3.53 o 
   2   6  11       21.81       19.78      3.98 o 
   3   6  11       32.89       24.98      4.36 o 
   4   6  11       29.95       25.58      4.18 o 
   5   6  11        4.49        1.97      4.03 o 
   6   6  11        7.20        7.41      3.88 o 
   0   7  11       33.06       28.45      4.16 o 
   1   7  11      137.44      121.50      6.61 o 
   2   7  11        8.60        4.31      3.45 o 
   3   7  11       24.33       18.60      4.16 o 
   4   7  11       24.33       18.27      4.26 o 
   5   7  11       76.51       85.24      6.13 o 
   0   8  11        2.71        4.99      3.75 o 
   1   8  11       82.59       70.77      5.85 o 
   2   8  11        0.35        0.25      3.28 o 
   3   8  11        0.42       -2.02      3.30 o 
   4   8  11        9.03       16.86      3.85 o 
   5   8  11       28.12       35.56      5.70 o 
   0   9  11       12.31        6.90      4.23 o 
   1   9  11        9.07        7.21      4.18 o 
   2   9  11        4.43        1.84      3.53 o 
   3   9  11       10.45        8.67      4.06 o 
   0  10  11        3.39        1.66      3.78 o 
   0   0  12       12.05       19.96      3.17 o 
   1   0  12        5.05        4.43      2.97 o 
   2   0  12        1.53        7.58      3.07 o 
   3   0  12        0.03       -3.07      3.07 o 
   4   0  12      233.29      219.35      7.78 o 
   5   0  12       63.51       78.63      5.65 o 
   6   0  12       99.44      103.06      6.43 o 
   7   0  12        2.72        0.00      4.38 o 
   0   1  12       94.59      101.39      5.47 o 
   1   1  12       63.32       58.04      4.64 o 
   2   1  12       95.48       96.54      5.42 o 
   3   1  12       16.45       20.34      3.48 o 
   4   1  12        4.53        7.18      3.45 o 
   5   1  12       85.98       83.36      5.85 o 
   6   1  12       39.02       41.41      4.89 o 
   7   1  12       44.27       55.27      5.60 o 
   0   2  12        4.55        0.18      2.87 o 
   1   2  12       21.96       20.26      3.63 o 
   2   2  12       79.59       81.75      5.07 o 
   3   2  12       28.48       25.78      3.83 o 
   4   2  12       13.57       11.59      3.55 o 
   5   2  12        9.69        6.88      3.60 o 
   6   2  12        2.96        0.73      3.50 o 
   7   2  12       16.52       10.43      4.61 o 
   0   3  12        2.04        1.54      2.65 o 
   1   3  12       72.16       66.59      4.84 o 
   2   3  12       60.92       55.49      4.69 o 
   3   3  12       67.33       75.13      5.19 o 
   4   3  12       60.39       62.09      4.94 o 
   5   3  12        1.31       -1.18      3.40 o 
   6   3  12       11.69        6.30      4.11 o 
   7   3  12        2.01        2.19      3.75 o 
   0   4  12      112.80       98.60      5.60 o 
   1   4  12       93.72       95.17      5.47 o 
   2   4  12      123.78      126.73      6.38 o 
   3   4  12       92.14       80.16      5.57 o 
   4   4  12        5.98        6.15      3.65 o 
   5   4  12        0.91        1.94      3.33 o 
   6   4  12       66.03       79.66      5.70 o 
   0   5  12        1.11        2.12      3.55 o 
   1   5  12       28.41       30.52      3.88 o 
   2   5  12       14.06        8.09      3.63 o 
   3   5  12        8.71        7.26      3.78 o 
   4   5  12       10.41        6.20      3.83 o 
   5   5  12        6.84        8.09      4.08 o 
   6   5  12        7.36        4.86      4.13 o 
   0   6  12       31.60       27.55      4.41 o 
   1   6  12       29.45       22.58      4.08 o 
   2   6  12       14.06       15.70      4.31 o 
   3   6  12       25.70       36.79      4.03 o 
   4   6  12       36.85       36.04      4.91 o 
   5   6  12        4.52        3.45      3.85 o 
   0   7  12        3.45        5.49      3.55 o 
   1   7  12       11.18       14.89      3.68 o 
   2   7  12        2.64        1.71      3.60 o 
   3   7  12       10.07       10.13      3.65 o 
   4   7  12        5.11        3.17      4.11 o 
   0   8  12       92.54       94.93      6.23 o 
   1   8  12       12.67       12.85      4.28 o 
   2   8  12       11.97        8.64      3.83 o 
   3   8  12        1.91       -2.70      3.88 o 
   0   9  12        0.57        5.19      3.75 o 
   1   9  12        4.23        3.30      3.70 o 
   1   0  13        9.11        6.95      3.33 o 
   2   0  13       10.60        8.39      3.43 o 
   3   0  13        0.12        1.97      3.22 o 
   4   0  13       12.90       13.53      3.88 o 
   5   0  13       18.88       20.74      4.31 o 
   6   0  13       64.87       62.29      6.20 o 
   0   1  13        3.04        1.64      3.40 o 
   1   1  13       46.20       34.61      4.69 o 
   2   1  13       30.87       23.01      3.78 o 
   3   1  13      168.53      173.02      7.34 o 
   4   1  13        0.58        3.93      3.43 o 
   5   1  13       17.13       18.62      4.41 o 
   6   1  13       18.45       25.75      4.08 o 
   0   2  13       62.45       53.19      5.17 o 
   1   2  13       42.94       44.41      4.39 o 
   2   2  13        1.00        2.37      3.22 o 
   3   2  13       19.94        8.90      4.21 o 
   4   2  13        2.40        5.39      3.53 o 
   5   2  13        4.45        1.01      3.98 o 
   6   2  13       13.89       12.25      4.26 o 
   0   3  13       25.44       23.46      4.08 o 
   1   3  13       28.16       27.97      4.26 o 
   2   3  13      144.20      152.03      7.04 o 
   3   3  13       33.03       30.82      4.23 o 
   4   3  13       46.77       46.76      4.89 o 
   5   3  13        2.86        2.04      3.48 o 
   6   3  13        8.05        8.42      3.88 o 
   0   4  13       13.09       14.39      3.93 o 
   1   4  13       49.82       41.26      4.99 o 
   2   4  13       12.75       22.32      3.63 o 
   3   4  13        6.49        7.08      3.60 o 
   4   4  13       48.44       58.40      5.29 o 
   5   4  13       17.89       19.91      3.88 o 
   0   5  13        0.32        0.00      3.53 o 
   1   5  13        1.99        1.41      3.38 o 
   2   5  13       13.74       22.38      3.80 o 
   3   5  13        8.16        3.20      3.83 o 
   4   5  13        0.45        2.82      3.02 o 
   5   5  13       28.64       37.78      4.56 o 
   0   6  13       26.97       28.73      4.16 o 
   1   6  13       38.72       36.04      4.79 o 
   2   6  13        8.38        6.25      3.93 o 
   3   6  13       20.88       22.73      3.93 o 
   4   6  13       11.73       11.84      4.18 o 
   0   7  13        0.47       -3.75      3.75 o 
   1   7  13       41.95       37.91      5.09 o 
   2   7  13       14.37        9.25      4.33 o 
   3   7  13        1.35        5.44      3.85 o 
   0   8  13       35.32       35.38      5.14 o 
   1   8  13        1.99        0.83      3.91 o 
   0   0  14       49.16       43.33      4.44 o 
   1   0  14        6.09        2.04      3.43 o 
   2   0  14        8.98       13.86      4.01 o 
   3   0  14        0.62        4.79      3.43 o 
   4   0  14        0.66       -3.83      3.83 o 
   5   0  14        1.56       -0.53      3.88 o 
   0   1  14        0.19       -3.50      3.50 o 
   1   1  14        8.07        7.05      3.70 o 
   2   1  14       50.03       49.00      4.79 o 
   3   1  14       19.45       21.87      4.38 o 
   4   1  14        7.41       13.83      3.85 o 
   5   1  14        1.85        2.92      3.55 o 
   0   2  14       27.01       21.75      4.18 o 
   1   2  14       15.30       10.15      4.01 o 
   2   2  14       50.08       43.13      5.09 o 
   3   2  14       23.23       31.20      4.16 o 
   4   2  14       37.58       26.51      4.86 o 
   5   2  14        8.94        8.62      4.28 o 
   0   3  14        1.67        1.18      3.53 o 
   1   3  14        4.94        4.26      3.75 o 
   2   3  14       37.77       38.33      4.59 o 
   3   3  14        2.43        3.50      4.03 o 
   4   3  14        4.37       -1.03      3.85 o 
   5   3  14       12.07        9.90      4.36 o 
   0   4  14        0.12        0.73      3.33 o 
   1   4  14       72.69       70.06      5.55 o 
   2   4  14        5.25        7.71      3.78 o 
   3   4  14       52.95       50.64      5.62 o 
   4   4  14       44.89       38.61      5.72 o 
   0   5  14        0.16       10.08      2.80 o 
   1   5  14        9.90        7.86      3.98 o 
   2   5  14        5.37        3.88      4.03 o 
   3   5  14        7.76        4.54      3.85 o 
   4   5  14       10.32       16.68      3.98 o 
   0   6  14       15.55       11.62      4.01 o 
   1   6  14        2.53        8.52      3.28 o 
   2   6  14       11.33       14.08      4.28 o 
   1   0  15       49.52       43.53      5.22 o 
   2   0  15        1.81        0.76      4.33 o 
   3   0  15        1.71        0.25      3.68 o 
   4   0  15        1.63        5.19      3.48 o 
   0   1  15       49.37       42.67      5.22 o 
   1   1  15       27.73       27.24      4.66 o 
   2   1  15       18.12       23.43      4.33 o 
   3   1  15        1.68       -3.88      3.88 o 
   4   1  15       13.61       16.43      4.46 o 
   0   2  15       62.90       71.42      5.80 o 
   1   2  15        1.28       -3.98      3.98 o 
   2   2  15        9.68        6.70      4.01 o 
   3   2  15       35.50       33.52      5.22 o 
   4   2  15        5.32        1.39      4.23 o 
   0   3  15       35.98       32.11      4.74 o 
   1   3  15        7.10        0.00      4.26 o 
   2   3  15       46.72       52.70      5.34 o 
   3   3  15       45.14       35.31      5.54 o 
   0   4  15       12.54        3.70      4.31 o 
   1   4  15        1.11        0.81      3.83 o 
   2   4  15        1.80        2.97      3.98 o 
   0   5  15        0.07       -0.28      3.78 o 
   1   5  15        8.57        9.12      4.03 o 
   0   0  16        1.81        8.94      4.01 o 
   1   0  16       15.11       12.80      5.34 o 
   2   0  16       12.06       13.58      4.51 o 
   0   1  16        0.48       -1.91      4.11 o 
   1   1  16        8.05       15.32      4.46 o 
   0   2  16       12.04       16.23      4.36 o 
   1   2  16       39.41       27.97      5.42 o 
                                                 
